# Supplementary material for: The History of Domestication and Selection of Lucerne: A New Perspective From the Genetic Diversity for Seed Germination in Response to Temperature and Scarification
Source: Front Plant Sci. 2021 Jan 21;11:578121. doi: 10.3389/fpls.2020.578121 (PMC7860617; doi:10.3389/fpls.2020.578121)
Supplement: Supplementary file 1 [file Data_Sheet_1.zip]

Archive with 4 entries (4 files):
- Figure 1.docx
- Table 1.docx
- Table 2.docx
- Table 3.docx
